# Supplementary material for: Childhood body size directly increases type 1 diabetes risk based on a lifecourse Mendelian randomization approach
Source: Nat Commun. 2022 Apr 28;13:2337. doi: 10.1038/s41467-022-29932-y (PMC9051135; doi:10.1038/s41467-022-29932-y)
Supplement: Supplementary file 4 — Supplementary Data 1–17 [file 41467_2022_29932_MOESM4_ESM.xlsx]

## Sheet: Index
Index
Supplementary Data 1: A summary of the genetic datasets used in this study
Supplementary Data 2: Univariable Mendelian randomization analyses for childhood and adult body size onto type 1 diabetes risk
Supplementary Data 3: Univariable Mendelian randomization analyses for childhood and adult height onto type 1 diabetes risk
Supplementary Data 4: Univariable Mendelian randomization analyses for childhood and adult body size onto type 1 diabetes risk using data from the T1D meta-analysis
Supplementary Data 5: Age at diagnosis information for the type 1 diabetes meta-analysis cohorts
Supplementary Data 6: Genetic variants associated with type 1 diabetes risk (from Crouch et al)
Supplementary Data 7: Univariable Mendelian randomization analyses to evaluate the effect of type 1 diabetes genetic liability on childhoood and adult body size using data from the T1D meta-analysis
Supplementary Data 8: Associations between childhood and adult body size genetic scores with repeated measures of body mass index in the ALSPAC study
Supplementary Data 9: Multivariable Mendelian randomization analyses for childhood and adult body size onto type 1 diabetes risk
Supplementary Data 10: Multivariable Mendelian randomization analyses for childhood and adult body size onto type 1 diabetes risk using the MR-Egger method
Supplementary Data 11: Multivariable Mendelian randomization analyses for childhood body size, adult body size and birthweight onto type 1 diabetes risk
Supplementary Data 12: Univariable Mendelian randomization analyses for birthweight onto type 1 diabetes risk
Supplementary Data 13: Univariable and multivariable Mendelian randomization analyses for childhood and adult body size onto type 1 diabetes risk using data from the T1D meta-analysis
Supplementary Data 14: Univariable and multivariable Mendelian randomization analyses for childhood and adult body size onto type 1 diabetes risk using data from each T1D cohort individually
Supplementary Data 15: Estimated change in prevalence of T1D with rising obesity
Supplementary Data 16: Univariable and multivariable Mendelian randomization analyses for childhood and adult body size onto type 2 diabetes risk
Supplementary Data 17: Univariable and multivariable Mendelian randomization analyses for childhood and adult body size onto 7 types of autoimmune disease risk using the IVW method

## Sheet: Supplementary Data 1
Supplementary Data 1: A summary of the genetic datasets used in this study
Exposure or Outcome	Trait/Disease outcome	Sample size	Cases	Control	Year	First author	PubMed ID	Age-at-onset	Ancestry
Exposure	Childhood body size	453169	NA	NA	2020	Richardson TG	32376654	NA	European
Exposure	Adult body size	453169	NA	NA	2020	Richardson TG	32376654	NA	European
Exposure	Childhood height	454023	NA	NA	2020	NA	NA	NA	European
Exposure	Adult height	454023	NA	NA	2020	NA	NA	NA	European
Exposure	Birthweight	261932	NA	NA	2020	NA	NA	NA	European
Outcome	Type 1 diabetes	14741	5913	8828	2017	Cooper NJ* (although data accessed from publication by Censin JC)	28763444	<17 years	European
Outcome	Type 2 diabetes	159208	26676	132532	2017	Scott RA	28566273	Mean ages 54 - 73.5 years old	European
Outcome	Type 1 diabetes	173981	15573	158408	2021	Crouch DJM	NA	3,121 cases < 7 years old, 3,757 cases between ages 7 to 13 years old and 1,708 cases > 13 years old	European
Outcome	Asthma	19954	127669	107715	2017	Demenais F	29273806	7,314 childhood onset (36.7%)	European
Outcome	Dermatitis and eczema	7739	NA	88760	2020	FinnGen	NA	Not reported (all invited FinnGen > 18 years)	European
Outcome	Hypothyroidism	10211	NA	32736	2020	FinnGen	NA	Not reported (all invited FinnGen > 18 years)	European
Outcome	Rheumatoid arthritis	14361	58284	43923	2014	Okada Y	24390342	Predominantly adult cohorts	European
Outcome	Crohn's disease	12194	40266	28072	2017	de Lange KM	28067908	Predominantly adult cohorts	Mixed
Outcome	Inflammatory bowel disease	25042	59957	34915	2017	de Lange KM	28067908	Predominantly adult cohorts	Mixed
Outcome	Ulcerative colitis	12366	45975	33609	2017	de Lange KM	28067908	Predominantly adult cohorts	Mixed
Characteristics for longitudinal measures of BMI in the ALSPAC cohort
Timepoint	Sample size	Mean (Standard deviation)
4 months	715	16.85 (1.47)
8 months	942	17.91 (1.50)
12 months	903	17.82 (1.36)
18 months	858	17.12 (1.30)
25 months	789	16.83 (1.36)
31 months	818	16.66 (1.34)
37 months	813	16.53 (1.33)
43 months	814	16.49 (1.34)
49 months	800	16.25 (1.39)
61 months	781	16.05 (1.51)
7.5 years	6478	16.22 (2.03)
9.9 years	6219	17.7 (2.84)
References
Richardson TG, Sanderson E, Elsworth B, Tilling K, Davey Smith G. Use of genetic variation to separate the effects of early and later life adiposity on disease risk: mendelian randomisation study. BMJ 2020; 369: m1203.
Censin JC, Nowak C, Cooper N, Bergsten P, Todd JA, Fall T. Childhood adiposity and risk of type 1 diabetes: A Mendelian randomization study. PLoS Med 2017; 14(8): e1002362.
Cooper J, Wallace C, Burren O, et al. Type I diabetes geneome-wide association analysis with imputation identifies five new risk regons. biorxiv https://www.biorxiv.org/content/10.1101/120022v3
Scott RA, Scott LJ, Magi R, et al. An Expanded Genome-Wide Association Study of Type 2 Diabetes in Europeans. Diabetes 2017; 66(11): 2888-902.
Crouch DJM, Inshaw JRJ, Robertson CC, et al. Enhanced genetic analysis of type 1 diabetes by selecting variants on both effect size and significance, and by integration with autoimmune thyroid disease. bioRxiv 2021: 2021.02.05.429962.
Demenais F, Margaritte-Jeannin P, Barnes KC, et al. Multiancestry association study identifies new asthma risk loci that colocalize with immune-cell enhancer marks. Nat Genet 2018; 50(1): 42-53.
de Lange KM, Moutsianas L, Lee JC, et al. Genome-wide association study implicates immune activation of multiple integrin genes in inflammatory bowel disease. Nat Genet 2017; 49(2): 256-61.
FinnGen. FinnGen: Documentation of R2 release. https://finngengitbookio/documentation/ 2020.
Okada Y, Wu D, Trynka G, et al. Genetics of rheumatoid arthritis contributes to biology and drug discovery. Nature 2014; 506(7488): 376-81.

## Sheet: Supplementary Data 2
Supplementary Data 2: Univariable Mendelian randomization analyses for childhood and adult body size onto type 1 diabetes risk
MR - mendelian randomization, nSNPs - number of genetic variants used as instrumental variables, Beta - MR effect estimate, SE - corresponding standard error, P - corresponding p-value (two-sided), OR - odds ratio, L/UCI - corresponding lower and upper confidence interval. Unadjusted for multiple comparisons.
Exposure	Outcome	MR Method	F-stat	nSNPs	Beta	SE	P	OR	LCI	UCI
Age 10 body size	Type 1 diabetes	Inverse variance weighted	64.3	280	0.719071	0.272918	0.00841984	2.05253	1.2022	3.5043
Age 10 body size	Type 1 diabetes	Weighted median	64.3	280	0.294658	0.25154	0.241432	1.34267	0.820074	2.19828
Age 10 body size	Type 1 diabetes	MR-Egger	64.3	280	1.62039	0.613018	0.00867637	5.05504	1.52024	16.8088
Adult body size	Type 1 diabetes	Inverse variance weighted	51.5	515	0.469786	0.216972	0.0303727	1.59965	1.04553	2.44746
Adult body size	Type 1 diabetes	Weighted median	51.5	515	0.38861	0.197368	0.0489568	1.47493	1.00177	2.17157
Adult body size	Type 1 diabetes	MR-Egger	51.5	515	0.936592	0.642386	0.145455	2.55127	0.724348	8.986

## Sheet: Supplementary Data 3
Supplementary Data 3: Univariable Mendelian randomization analyses for childhood and adult height onto type 1 diabetes risk
nSNPs - number of genetic variants used as instrumental variables, Beta - MR effect estimate, SE - corresponding standard error, P - corresponding p-value (two-sided). Unadjusted for multiple comparisons.
Exposure	Outcome	nSNPs	F-stat	Beta	SE	P
Age 10 height	Type 1 diabetes	629	75.5	0.14957	0.110042	0.174078
Adult height	Type 1 diabetes	907	83.4	0.0734633	0.117549	0.531996

## Sheet: Supplementary Data 4
Supplementary Data 4: Univariable Mendelian randomization analyses for childhood and adult body size onto type 1 diabetes risk using data from the T1D meta-analysis
MR - mendelian randomization, nSNPs - number of genetic variants used as instrumental variables, Beta - MR effect estimate, SE - corresponding standard error, P - corresponding p-value (two-sided), OR - odds ratio, L/UCI - corresponding lower and upper confidence interval. Unadjusted for multiple comparisons.
Exposure	Outcome	MR Method	nSNPs	Beta (log OR)	SE (log OR)	P	OR	LCI	UCI
Age 10 body size	Type 1 diabetes	Inverse variance weighted	248	0.607404	0.221166	0.0060259	1.83566	1.18996	2.83174
Age 10 body size	Type 1 diabetes	Weighted median	248	0.281843	0.156967	0.0725643	1.32557	0.974519	1.80308
Age 10 body size	Type 1 diabetes	MR-Egger	248	1.18742	0.496192	0.0167085	3.2786	1.23971	8.67075
Adult body size	Type 1 diabetes	Inverse variance weighted	438	0.237981	0.111517	0.0328405	1.26869	1.0196	1.57863
Adult body size	Type 1 diabetes	Weighted median	438	0.28078	0.145723	0.0540034	1.32416	0.995175	1.76191
Adult body size	Type 1 diabetes	MR-Egger	438	0.924872	0.335542	0.00584491	2.52155	1.30632	4.86727

## Sheet: Supplementary Data 5
Supplementary Data 5: Age at diagnosis information for the type 1 diabetes meta-analysis cohorts
	Age at diagnosis
Cohort	< 10 years old	10-20 years old	≥ 20 years old	Missing	Mean (SD)	Median (IQR)	Total cases
UK Illumina genotyped	2695	1138	0	150	7.83 (3.98)	8 (7)	3983
UK Affymetrix genotyped	1350	411	0	165	7.29 (3.81)	7 (6)	1926
Sardinia	718	740	18	82	9.54 (4.55)	10 (7)	1558
T1DGC	1773	1127	270	3	9.6 (6.9)	8 (9)	3173
Finngen	917	952	3064	0	33.26 ( 22.63)	35 (40)	4933
All cohorts	7453	4368	3352	400	16.57 (17.86)	10 (10)	15573
Notes:
Finngen
Finngen age at diagnosis data for T1D (phenotype E4 DM1) was only available in ten year bins, and only for the latest data release (release 7).
To obtain the approximate age at diagnosis distribution of our Finngen meta-analysis cohort, for computing the mean and other summary statistics, we first assigned middle-of-bin ages to each individual, e.g. 15 for an individual in the 10-20 bin.
As release 7 (N=8671 cases) is larger than the release 4 (N=4933 cases) used in our GWAS, we assumed that the age distribution for both releases was identical, and took a random sample of 4933 individuals without replacement.
UK cohorts
The oldest age at diagnosis in either UK cohort was 16, as recruitment was targetted at children.

## Sheet: Supplementary Data 6
Supplementary Data 6: Genetic variants robustly associated with type 1 diabetes risk (from Crouch et al)
SNP - variant identifier, A1 - effect allele, A2 - other allele, OR - odds ratio, SE - standard error, P - p-value (two-sided), Unadjusted for multiple comparisons.
SNP	A1	A2	OR	SE	P
rs1617322	A	C	2.85238	0.0232257	9.99999999999997e-311
rs7454108	C	T	4.2885	0.0216988	9.99999999999997e-311
rs3129889	G	A	0.261642	0.0426231	3.40505e-217
rs689	A	T	0.558675	0.022151	3.01983e-152
rs2476601	A	G	1.72249	0.0219842	4.54257e-135
rs114607072	T	G	0.324692	0.0671617	5.77504e-63
rs3184504	T	C	1.24389	0.0148238	4.62065e-49
rs1264813	T	C	1.39997	0.0229217	8.87893e-49
rs705704	A	G	1.21652	0.0153254	1.8874e-37
rs11066320	A	G	1.19598	0.0148483	1.87745e-33
rs61839660	T	C	0.69005	0.0314151	3.49342e-32
rs5763842	A	G	1.16154	0.0149709	1.48695e-23
rs3087243	A	G	0.862341	0.0149425	3.70472e-23
rs12927355	T	C	0.856539	0.0157313	7.29046e-23
rs7237497	T	C	1.19306	0.0200187	1.16855e-18
rs11203203	A	G	1.13714	0.0152323	3.24986e-17
rs60888743	G	A	0.871642	0.0171097	9.81556e-16
rs1990760	C	T	0.887999	0.0149377	1.83429e-15
rs7754251	G	C	0.890685	0.0147126	3.59328e-15
rs55993634	G	C	1.20472	0.0247073	4.76111e-14
rs11085725	T	C	0.881737	0.0167566	5.86235e-14
rs8013873	T	C	0.849502	0.0225546	4.7736e-13
rs1615504	T	C	1.10872	0.0145305	1.22472e-12
rs1574285	G	T	1.10863	0.0146118	1.69152e-12
rs45485691	A	G	1.1129	0.0155224	5.52857e-12
rs151233	T	C	1.17875	0.0240124	7.45631e-12
rs1048055	A	C	0.895693	0.0161957	1.03418e-11
rs4804000	A	G	0.877147	0.0193574	1.27381e-11
rs10214237	C	T	0.898429	0.0160238	2.32043e-11
rs8062123	T	G	1.12094	0.017247	3.6018e-11
rs7314942	G	A	0.907983	0.0146183	4.01929e-11
rs2326451	T	A	1.09964	0.0145313	6.30378e-11
rs1352312	G	T	0.873458	0.0207204	6.59505e-11
rs2289702	T	C	0.842856	0.0262253	7.08318e-11
rs4490209	G	C	0.881547	0.0194482	9.01059e-11
rs12506688	T	C	1.10636	0.0157651	1.44042e-10
rs7545300	A	T	1.11198	0.0165933	1.58905e-10
rs12130424	C	T	1.18091	0.026178	2.12203e-10
rs12979891	C	T	0.910174	0.0148371	2.24568e-10
rs11651753	T	C	0.911358	0.0147642	3.24179e-10
rs1022674	C	A	1.11309	0.0171929	4.61218e-10
rs36104352	C	A	0.856615	0.0250187	6.16881e-10
rs3024505	A	G	0.883762	0.0205423	1.79602e-09
rs6696593	T	C	0.891779	0.0192298	2.58138e-09
rs73069541	G	A	0.898974	0.0179666	3.07129e-09
rs10743819	A	C	1.117	0.0187169	3.39272e-09
rs9517712	T	C	1.10069	0.016333	4.26349e-09
rs12920953	G	C	0.908534	0.0163491	4.43262e-09
rs9911533	C	T	0.916505	0.0149227	5.13851e-09
rs2313430	C	T	0.918773	0.0145466	5.7545e-09
rs8011031	G	A	1.09407	0.0154518	5.94605e-09
rs6000602	A	C	1.10711	0.0175062	6.15893e-09
rs434943	A	G	0.905642	0.0171951	8.21878e-09
rs537544	C	T	1.09067	0.0150655	8.37114e-09
rs9976073	C	T	0.909912	0.0165325	1.12707e-08
rs1994565	G	T	0.908416	0.0170714	1.83861e-08
rs17652674	A	C	1.10467	0.017791	2.20336e-08
rs2817023	G	C	1.09125	0.0157013	2.67339e-08
rs78325861	G	C	0.793283	0.0416527	2.70275e-08
rs11978267	G	A	0.914438	0.0161572	3.09555e-08
rs2212434	T	C	1.08355	0.0145575	3.54315e-08
rs542907	A	G	0.92249	0.0146885	3.95999e-08
rs1004707	T	C	1.11251	0.0194646	4.308e-08

## Sheet: Supplementary Data 7
Supplementary Data 7: Univariable Mendelian randomization analyses to evaluate the effect of type 1 diabetes genetic liability on childhoood and adult body size using data from the T1D meta-analysis
MR - Mendelian randomization, nSNPs - number of genetic variants used as instrumental variables, Beta - MR effect estimate, SE - corresponding standard error, P - corresponding p-value (two-sided), OR - odds ratio, L/UCI - corresponding lower and upper confidence interval. Unadjusted for multiple comparisons.
Exposure	Outcome	MR Method	nSNPs	Beta	SE	P	LCI	UCI
Type 1 diabetes genetic liability	Age 10 body size	Inverse variance weighted	62	0.00170708	0.00144148	0.236313	-0.00111822	0.00453238
Type 1 diabetes genetic liability	Age 10 body size	Weighted median	62	0.000275951	0.00118559	0.815952	-0.0020478	0.0025997
Type 1 diabetes genetic liability	Age 10 body size	MR-Egger	62	0.00305584	0.00182108	0.0985426	-0.000513485	0.00662516
Type 1 diabetes genetic liability	Adult BMI	Inverse variance weighted	62	-0.00173897	0.00156485	0.266451	-0.00480608	0.00132813
Type 1 diabetes genetic liability	Adult BMI	Weighted median	62	8.40162e-06	0.0015674	0.995723	-0.00306371	0.00308051
Type 1 diabetes genetic liability	Adult BMI	MR-Egger	62	0.000916103	0.00192134	0.635234	-0.00284973	0.00468194

## Sheet: Supplementary Data 8
Supplementary Data 8: Associations between childhood and adult body size genetic scores with repeated measures of body mass index in the ALSPAC study
Mean age - mean age of participants at this timepoint in ALSPAC, Exposure - Childhood or adult genetic score, Beta - effect estimate, SE - standard error, P - corresponding p-value, N - sample size for analyses
Mean age	Exposure	Beta	SE	P	N
4 months	Childhood body size	0.132747	0.0532355	0.0128716	715
4 months	Adult body size	0.00151013	0.0550962	0.978141	715
8 months	Childhood body size	0.17972	0.0485814	0.00022868	942
8 months	Adult body size	0.0752501	0.0488579	0.123852	942
12 months	Childhood body size	0.224226	0.0445083	5.69e-07	903
12 months	Adult body size	0.0839377	0.0452849	0.0641305	903
18 months	Childhood body size	0.180606	0.0434182	3.51e-05	858
18 months	Adult body size	0.104852	0.0444619	0.0185851	858
25 months	Childhood body size	0.225955	0.047669	2.54e-06	789
25 months	Adult body size	0.11243	0.0484764	0.0206349	789
31 months	Childhood body size	0.26654	0.045695	7.84e-09	818
31 months	Adult body size	0.133195	0.0463085	0.00412916	818
37 months	Childhood body size	0.263746	0.0450778	7.09e-09	813
37 months	Adult body size	0.163993	0.0461021	0.00039663	813
43 months	Childhood body size	0.262381	0.0450031	7.98e-09	814
43 months	Adult body size	0.155475	0.0456791	0.000697533	814
49 months	Childhood body size	0.33926	0.0472887	1.66e-12	800
49 months	Adult body size	0.212236	0.0475544	9.24e-06	800
61 months	Childhood body size	0.397514	0.0510829	2.27e-14	781
61 months	Adult body size	0.251584	0.0528263	2.28e-06	781
7.5 years	Childhood body size	0.499879	0.0244187	2.67e-90	6478
7.5 years	Adult body size	0.350779	0.0248456	1.34e-44	6478
9.9 years	Childhood body size	0.764283	0.0346338	5.83e-104	6219
9.9 years	Adult body size	0.56497	0.0352832	1.4e-56	6219

## Sheet: Supplementary Data 9
Supplementary Data 9: Multivariable Mendelian randomization analyses for childhood and adult body size onto type 1 diabetes risk
nSNPs - number of genetic variants used as instrumental variables, Beta - MR effect estimate, SE - corresponding standard error, P - corresponding p-value (two-sided). Unadjusted for multiple comparisons.
			Univariable MR				Multivariable MR
Exposure	Outcome	nSNPs	F-stat	Beta	SE	P	Beta_MVMR	SE_MVMR	P_MVMR
Age 10 body size	Type 1 diabetes	280	64.3	0.72	0.27	0.008	0.82	0.31	0.008
Adult body size	Type 1 diabetes	515	51.5	0.47	0.22	0.03	-0.08	0.27	0.76

[truncated: 8 more sheets: Supplementary Data 10, Supplementary Data 11, Supplementary Data 12, Supplementary Data 13, Supplementary Data 14, Supplementary Data 15, Supplementary Data 16, Supplementary Data 17]
